# Supplementary material for: Antifibrotic mechanism of avitinib in bleomycin-induced pulmonary fibrosis in mice
Source: BMC Pulm Med. 2023 Mar 22;23:94. doi: 10.1186/s12890-023-02385-9 (PMC10031887; doi:10.1186/s12890-023-02385-9)
Supplement: Supplementary file 1 — Additional file 1. AVB original data. [file 12890_2023_2385_MOESM1_ESM.xlsx]

## Sheet: Fig.1
Fig 1B
Hydroxyproline
Group	n1	n2	n3	n4	n5	n6	Average
NaCl	95.2477	84.3394	96.0367	95.5138	101.294	106.963	96.5657
BLM	139.174	145.394	131.138	125.972	163.661	114.119	136.576
Nin(100mg/kg)	106.365	109.01	96.8688	108.452	112.585	103.642	106.154
Avitinib 15mpk	126.618	118.877	115.964	109.531	121.761	104.528	116.213
Avitinib 30mpk	120.035	115.948	114.027	107.22	111.844	109.495	113.095
Avitinib 60mpk	109.168	106.177	116.081	113.027	110.231	99.4679	109.025
Fig 1C
Percentage Fibrotic(%)
Group	n1	n2	n3	n4	n5	n6	Average
BLM	33.43	44.53	27.17	40.55	32.84	40.91	36.5717
Nintedanib 100mpk	17.02	10.63	18.55	10.28	21.03	23.51	16.8367
Avitinib 15mpk	23.91	30.45	27.82	28.62	29.37	22.74	27.1517
Avitinib 30mpk	25.17	21.63	22.82	26.02	27.28	18.54	23.5767
Avitinib 60mpk	11.21	18.52	19.53	17.44	15.32	26.37	18.065
Fig 1D
FVC(cmH2O)
Group	n1	n2	n3	n4	n5	n6	Average
NaCl	0.851	0.722	0.831	0.759	0.729	0.798	0.781667
BLM	0.535	0.624	0.574	0.612	0.576	0.654	0.595833
Nin(100mg/kg)	0.679	0.733	0.693	0.824	0.688	0.738	0.725833
Avitinib 15mpk	0.771	0.706	0.721	0.681	0.649	0.669	0.6995
Avitinib 30mpk	0.702	0.681	0.787	0.752	0.713	0.647	0.713667
Avitinib 60mpk	0.71	0.681	0.778	0.665	0.701	0.782	0.7195
Fig 1E
Cdyn(mL/cmH2O)
Group	n1	n2	n3	n4	n5	n6	Average
NaCl	0.0163	0.0169	0.0175	0.0185	0.0181	0.0176	0.0174833
BLM	0.0138	0.0137	0.0133	0.0144	0.0142	0.0147	0.0140167
Nin(100mg/kg)	0.0174	0.0184	0.0152	0.0175	0.0164	0.0161	0.0168333
Avitinib 15mpk	0.0146	0.0155	0.0161	0.0154	0.0159	0.0169	0.0157333
Avitinib 30mpk	0.0146	0.0145	0.0162	0.0171	0.0179	0.0149	0.0158667
Avitinib 60mpk	0.0172	0.0164	0.0158	0.0151	0.0176	0.0163	0.0164
Fig 1F
Re(cmH2O)
Group	n1	n2	n3	n4	n5	n6	Average
NaCl	0.6699	0.8752	0.8957	0.5291	0.7239	0.7128	0.734433
BLM	1.1603	1.0171	1.2865	1.2814	0.9174	0.8856	1.09138
Nintedanib 100mpk	0.7377	0.9036	0.7752	0.6536	0.7182	0.6925	0.7468
Avitinib 15mpk	0.7628	0.9133	0.9794	0.8329	0.8927	0.8351	0.869367
Avitinib 30mpk	0.7866	0.8103	0.8009	0.7024	0.9951	0.7351	0.805067
Avitinib 60mpk	0.7725	0.8604	0.8463	0.7824	0.6836	0.8278	0.7955
Fig 1G
Ri(cmH2O)
Group	n1	n2	n3	n4	n5	n6	Average
NaCl	1.6974	1.6132	1.3635	1.5527	1.2809	1.6519	1.5266
BLM	2.3649	2.8523	2.5183	2.9028	2.6381	2.3481	2.60408
Nintedanib 100mpk	1.683	1.9636	2.1029	1.9728	1.8947	1.9927	1.93495
Avitinib 15mpk	1.9325	2.5362	2.6098	2.1053	2.0253	1.9274	2.18942
Avitinib 30mpk	2.2712	2.221	2.2749	1.8504	1.9837	1.9265	2.08795
Avitinib 60mpk	1.9245	2.3337	1.8426	2.3069	1.6619	1.7734	1.97383

## Sheet: Fig.2
Fig 2A
cell viability
Group	n1	n2	n3	Average
0nM	102.172	101.479	96.3494	100
0.08μM	94.427	91.9316	95.2588	93.8725
0.16μM	87.1996	90.1109	92.3306	89.8804
0.31μM	88.8226	83.4566	85.3974	85.8922
0.62μM	87.3383	88.6359	83.7338	86.5693
1.25μM	86.0776	83.0776	84.5823	84.5792
2.5μM	83.0273	82.0138	84.0128	83.018
5μM	68.2255	62.3346	60.7209	63.7603
10μM	46.1645	46.1645	44.3623	45.5638
20μM	8.73383	5.82255	4.15897	6.23845
Fig 2C
cell viability
Group	n1	n2	n3	Average
Control	40	38	56	44.6667
TGF-β1	2477.35	2505.2	2355.26	2445.94
SB	166.56	198.76	178.66	181.327
Avitinib 0.16μM+T	2257.4	2171.09	2281.65	2236.71
Avitinib 0.31μM+T	2034.89	2189.77	2008.66	2077.77
Avitinib 0.62μM+T	1977.09	1909.08	1815.78	1900.65
Avitinib 1.25μM+T	1211.21	1123.89	1298.06	1211.05
Avitinib 2.5μM+T	994.08	1011.98	1187.06	1064.37
Fig 2E
Distance (Ridio to 0h)
Group	0h	12h	24h
Control	1	0.835	0.619
	1	0.815	0.533
	1	0.844	0.687
Avitinib 1.25μM	1	0.829	0.579
	1	0.842	0.534
	1	0.809	0.628
Avitinib 2.5μM	1	0.817	0.62
	1	0.833	0.529
	1	0.841	0.684
TGF-β1	1	0.474	0.297
	1	0.369	0.246
	1	0.512	0.315
TGF-β1+Avitinib 1.25μM	1	0.614	0.427
	1	0.573	0.368
	1	0.669	0.459
TGF-β1+Avitinib 2.5μM	1	0.736	0.525
	1	0.659	0.458
	1	0.782	0.587

## Sheet: Fig.3
Fig 3B
Relative mRNA expression of CollagenⅠ
Group	n1	n2	n3	Average
Contrl	0.935	0.905	1.123	0.987667
Avitinib 1.25μM	1.135	0.875	1.269	1.093
Avitinib 2.5μM	1.087	0.964	1.257	1.10267
TGF-β1	4.768	3.574	4.065	4.13567
Avitinib1.25μM+T	2.875	2.466	2.038	2.45967
Avitinib2.5μM+T	1.654	1.759	1.258	1.557
Fig 3C
Relative mRNA expression of α-SMA
Group	n1	n2	n3	Average
Contrl	1.057	0.835	0.967	0.953
Avitinib 1.25μM	1.259	1.027	0.935	1.07367
Avitinib 2.5μM	1.294	1.034	0.957	1.095
TGF-β1	3.468	4.359	4.059	3.962
Avitinib1.25μM+T	2.674	2.297	2.938	2.63633
Avitinib2.5μM+T	1.876	2.138	1.594	1.86933
Fig 3E
CollagenⅠ Related Gray level
Group	n1	n2	n3	Average
Contrl	0.419	0.527	0.638	0.528
Avitinib 1.25μM	0.506	0.446	0.658	0.536667
Avitinib 2.5μM	0.481	0.389	0.567	0.479
TGF-β1	0.868	0.916	1.061	0.948333
Avitinib1.25μM+T	0.524	0.697	0.734	0.651667
Avitinib2.5μM+T	0.267	0.358	0.419	0.348
Fig 3F
α-SMA Related Gray level
Group	n1	n2	n3	Average
Contrl	0.357	0.416	0.504	0.425667
Avitinib 1.25μM	0.369	0.408	0.511	0.429333
Avitinib 2.5μM	0.328	0.417	0.542	0.429
TGF-β1	0.798	0.749	0.873	0.806667
Avitinib1.25μM+T	0.548	0.647	0.512	0.569
Avitinib2.5μM+T	0.402	0.519	0.338	0.419667
Fig 3H
P-smad2 Related Gray level
Group	n1	n2	n3	Average
Contrl	0.139	0.214	0.284	0.212333
Avitinib 1.25μM	0.112	0.159	0.208	0.159667
Avitinib 2.5μM	0.145	0.207	0.297	0.216333
TGF-β1	0.516	0.428	0.603	0.515667
Avitinib1.25μM+T	0.407	0.318	0.484	0.403
Avitinib2.5μM+T	0.258	0.167	0.324	0.249667
Fig 3I
P-smad3 Related Gray level
Group	n1	n2	n3	Average
Avitinib 1.25μM	0.327	0.435	0.486	0.416
Avitinib 2.5μM	0.335	0.418	0.477	0.41
Contrl	0.419	0.468	0.499	0.462
TGF-β1	0.638	0.718	0.794	0.716667
Avitinib1.25μM+T	0.489	0.607	0.503	0.533
Avitinib2.5μM+T	0.367	0.318	0.406	0.363667

## Sheet: Fig.4
Fig 4B
Relative mRNA expression of CollagenⅠ
Group	n1	n2	n3	Average
NaCl	0.929272	1.03737	1.12722	1.03129
BLM	8.23779	9.42571	7.5325	8.39867
Nin(100mg/kg)	3.61346	2.42779	2.11386	2.71837
Avitinib 15mpk	4.94125	6.07538	5.34771	5.45478
Avitinib 30mpk	3.27309	4.92897	4.69749	4.29985
Avitinib 60mpk	3.64776	3.05208	2.19774	2.96586
Fig 4C
Relative mRNA expression of α-SMA
Group	n1	n2	n3	Average
NaCl	0.983686	0.873259	1.04647	0.967804
BLM	6.58007	5.38685	3.34435	5.10376
Nin(100mg/kg)	1.59874	2.64897	1.64773	1.96515
Avitinib 15mpk	2.77965	2.53277	3.07978	2.7974
Avitinib 30mpk	2.10072	2.35286	3.21303	2.55554
Avitinib 60mpk	1.4904	1.75562	2.75841	2.00148
Fig 4E
CollagenⅠ Related Gray level
Group	n1	n2	n3	n4	n5	n6	Average
NaCl	0.33	0.45	0.66	0.38	0.71	0.55	0.48
BLM	1.03	0.81	1.13	0.89	1.04	1.08	0.99
Nin(100mg/kg)	0.75	0.66	0.52	0.84	0.63	0.81	0.643333
Avitinib 15mpk	1.02	0.75	0.97	0.8	0.84	0.74	0.913333
Avitinib 30mpk	0.77	0.65	0.96	0.88	0.63	0.47	0.793333
Avitinib 60mpk	0.55	0.63	0.72	0.58	0.39	0.59	0.633333
Fig 4F
α-SMA Related Gray level
Group	n1	n2	n3	n4	n5	n6	Average
NaCl	0.15	0.29	0.21	0.35	0.17	0.16	0.216667
BLM	0.96	0.88	0.73	1.04	0.62	0.69	0.856667
Nin(100mg/kg)	0.55	0.64	0.48	0.53	0.28	0.74	0.556667
Avitinib 15mpk	0.52	0.67	0.83	0.63	0.75	0.99	0.673333
Avitinib 30mpk	0.36	0.49	0.29	0.52	0.37	0.42	0.38
Avitinib 60mpk	0.25	0.37	0.17	0.31	0.11	0.17	0.263333

## Sheet: Fig.5
Fig 5B
Relative mRNA expression of E-cadherin
Group	n1	n2	n3	Average
Contrl	1.127	0.867	1.038	1.01067
Avitinib 1.25μM	1.028	0.891	0.944	0.954333
Avitinib 2.5μM	1.018	0.935	0.886	0.946333
TGF-β1	0.516	0.389	0.402	0.435667
Avitinib1.25μM+T	0.669	0.597	0.725	0.663667
Avitinib2.5μM+T	0.908	0.849	0.815	0.857333
Fig 5C
Relative mRNA expression of Vimentin
Group	n1	n2	n3	Average
Contrl	1.035	0.879	0.956	0.956667
Avitinib 1.25μM	1.128	1.248	0.894	1.09
Avitinib 2.5μM	1.067	1.189	1.269	1.175
TGF-β1	2.363	1.789	2.084	2.07867
Avitinib1.25μM+T	1.358	1.594	1.647	1.533
Avitinib2.5μM+T	1.179	1.358	1.451	1.32933
Fig 5E
E-cadherin Related Gray level
Group	n1	n2	n3	Average
Contrl	0.631	0.716	0.797	0.714667
Avitinib 1.25μM	0.667	0.719	0.776	0.720667
Avitinib 2.5μM	0.617	0.704	0.78	0.700333
TGF-β1	0.329	0.218	0.287	0.278
Avitinib1.25μM+T	0.569	0.427	0.618	0.538
Avitinib2.5μM+T	0.614	0.767	0.705	0.695333
Fig 3F
Vimentin Related Gray level
Group	n1	n2	n3	Average
Contrl	0.316	0.228	0.386	0.31
Avitinib 1.25μM	0.214	0.289	0.357	0.286667
Avitinib 2.5μM	0.307	0.238	0.361	0.302
TGF-β1	0.641	0.559	0.702	0.634
Avitinib1.25μM+T	0.329	0.387	0.464	0.393333
Avitinib2.5μM+T	0.301	0.261	0.387	0.316333

## Sheet: Fig.6
Fig 6B
Relative mRNA expression of E-cadherin
Group	n1	n2	n3	Average
NaCl	0.872412	0.978127	1.04041	0.96365
BLM	0.210443	0.138121	0.310445	0.21967
Nin(100mg/kg)	0.694724	0.58705	0.781265	0.68768
Avitinib 15mpk	0.481987	0.496422	0.523079	0.500496
Avitinib 30mpk	0.477243	0.627901	0.584217	0.56312
Avitinib 60mpk	0.75354	0.523887	0.672212	0.64988
Fig 6C
Relative mRNA expression of Vimentin
Group	n1	n2	n3	Average
NaCl	1.2985	0.981768	0.931253	1.07051
BLM	3.63072	2.50431	3.55719	3.23074
Nin(100mg/kg)	1.56234	1.71108	1.46258	1.57867
Avitinib 15mpk	2.56391	2.27569	1.97628	2.27196
Avitinib 30mpk	1.99651	1.53012	2.13421	1.88695
Avitinib 60mpk	1.72118	1.47504	1.79021	1.66214
Fig 6E
E-cadherin Related Gray level
Group	n1	n2	n3	n4	n5	n6	Average
NaCl	0.65	0.78	0.52	0.49	0.82	0.66	0.65
BLM	0.3	0.52	0.36	0.25	0.51	0.43	0.393333
Nin(100mg/kg)	0.77	0.89	0.62	0.51	0.58	0.62	0.76
Avitinib 15mpk	0.68	0.55	0.53	0.57	0.62	0.51	0.586667
Avitinib 30mpk	0.62	0.65	0.72	0.74	0.82	0.61	0.663333
Avitinib 60mpk	0.93	0.85	0.76	0.88	0.81	0.76	0.846667
Fig 6F
Vimentin Related Gray level
Group	n1	n2	n3	n4	n5	n6	Average
NaCl	0.11	0.09	0.24	0.05	0.13	0.15	0.146667
BLM	0.88	0.75	0.63	0.72	0.83	0.87	0.753333
Nin(100mg/kg)	0.38	0.33	0.21	0.14	0.47	0.3	0.306667
Avitinib 15mpk	0.58	0.65	0.72	0.6	0.67	0.41	0.65
Avitinib 30mpk	0.55	0.64	0.57	0.71	0.58	0.46	0.586667
Avitinib 60mpk	0.25	0.33	0.17	0.27	0.19	0.34	0.25
